# Supplementary material for: Inhibition of FGF receptor blocks adaptive resistance to RET inhibition in CCDC6-RET–rearranged thyroid cancer
Source: J Exp Med. 2022 May 5;219(6):e20210390. doi: 10.1084/jem.20210390 (PMC9082625; doi:10.1084/jem.20210390)
Supplement: Table S1 — lists genes identified as an RET signature. [file JEM_20210390_TableS1.xlsx]

## Sheet: Sheet1
Table S1. Genes identified as an RET signature
ABCA4
ADAT3
ADRA1A
ANK1
ANKH
ANKRD1
APOF
AQP8
ARHGAP23
ASB11
ATP6AP1L
AURKB
B3GNT7
BGN
BIN2
BTN1A1
C16orf45
C1orf146
CADM2
CDH16
CDHR1
CHRM4
CLDN4
CNBD1
CPLX1
CPLX3
CRH
CRHBP
CRYGB
CRYGN
CST7
CYGB
CYP3A43
CYTH1
DAO
DCLK1
DDX19B
DNAH12
DNAH5
EFCAB10
ELFN2
ENDOD1
EPDR1
EPHA10
ETV4
FAM163A
FAM19A1
FAM19A4
FFAR2
FIBCD1
GALNT9
GCG
GDF10
GIMAP1
GIMAP4
GNAT2
GRIA3
GRIA4
GRID2
GRIK5
GRIP1
GRIP2
GRK1
HES1
HES5
HLA-DMA
HLA-DRB1
HOXA3
HOXC4
HOXC5
HPCAL4
HPN
HRASLS
HTR1F
ICAM3
ISL2
ITLN1
IYD
KCNK10
KCNK9
LCTL
LHFPL5
LRRC23
LTA4H
LTBP1
MAPK8IP1
MFGE8
MPRIP
MSMP
MTSS1L
MYH11
MYO5B
NCAM1
NCAM2
NEK2
NKX2-4
NLN
NPBWR2
NPDC1
NPFFR1
NPR1
OSBP2
OSGEPL1
PABPC1L
PANX1
PAX2
PAX6
PCP4L1
PDC
PDE9A
PGLYRP2
PHF1
PPFIA2
PRC1
PRKG2
PRL
PRR18
PRSS53
PTPRG
RAB6B
RAI1
RASL11B
RD3
RGS6
RRAD
RRM2
RYR2
SALL1
SAMSN1
SFRP2
SH3BP2
SHC3
SHISA9
SLC13A4
SLC1A2
SLC1A6
SLC32A1
SLC38A8
SLC3A2
SLC4A5
SLC6A19
SORBS2
SP9
SPATA1
SPHKAP
SPRED3
ST3GAL5
STMN4
SULT1A1
SUV39H1
SYCP1
SYNGAP1
SYT11
SYT6
TAAR8
TAC1
TAC3
TCF21
TDRD5
TDRD7
THEG
TLR2
TMC4
TMEM119
TMEM179
TMEM196
TP53INP2
TSHR
TSPAN1
TUBB2A
UBE2C
UBLCP1
UNC13A
USH1C
VGF
WDR66
WNT8B
ZNF407
